# Supplementary material for: Subtype-Specific Brain Atrophy and White Matter Alterations in Mild Cognitive Impairment
Source: Brain Sci. 2025 Dec 29;16(1):51. doi: 10.3390/brainsci16010051 (PMC12838734; doi:10.3390/brainsci16010051)
Supplement: Supplementary file 1 [file brainsci-16-00051-s001.zip]

Archive with 1 entries (1 files):
- brainsci-4021604-supplementary.pdf
